# Supplementary material for: Comparison of the Safety and Effectiveness of Apixaban Versus Rivaroxaban in Acute Venous Thromboembolism: A Propensity-Matched Real-World TriNetX Study with Obesity and Cancer Subgroup Analyses
Source: J Clin Med. 2026 Jul 10;15(14):5410. doi: 10.3390/jcm15145410 (PMC13412796; doi:10.3390/jcm15145410)
Supplement: Supplementary file 1 [file jcm-15-05410-s001.zip]

Archive with 1 entries (1 files):
- jcm-4344657-supplementary.pdf
